# Supplementary material for: Genomic DNA extraction optimization and validation for genome sequencing using the marine gastropod Kellet’s whelk
Source: PeerJ. 2023 Dec 6;11:e16510. doi: 10.7717/peerj.16510 (PMC10710129; doi:10.7717/peerj.16510)
Supplement: Supplemental Information 1 [file peerj-11-16510-s001.csv]

				Extract DNA from these samples
				Adult tissues			Recruits
Site description	site CODE	Latitude	Longitude	2015	2016	2017	2015	2016	2017
Monterey	CW-KW-MON	36.6181670	121.897	47	50	0	33	50	50
Whaler's Cove	CW-KW-WHC	36.5207330	121.939167	50	30	0	0	38	50
Big Creek	CW-KW-BIC1	36.0687320	121.600439	48	50	0	37	50	50
Cambria	CW-KW-CAM	35.5701170	121.125183	31	30	0	0	29	6
Cayucous	CW-KW-CAY	35.4444000	120.96035	4	0	0	0	9	8
Diablo Canyon	CW-KW-DIC	35.2244500	120.877483	50	22	0	50	50	42
Jalama	CW-KW-JAL	34.4942330	120.504517	50	50	0	0	1	0
Cojo	CW-KW-COJ	34.448083	120.401833	50	50	0	0	0	2
Naples	CW-KW-NAP	34.4219670	119.952283	50	50	0	17	21	30
Isla Vista	CW-KW-ISV	34.4046830	119.867517	50	50	0	22	50	0
Rincon Island	CW-KW-RII	34.3460000	119.4454	50	39	0	50	50	50
Hares Rock	CW-KW-HAR	34.06934	120.35759	32	43	0	0	50	5
Anacapa North	CW-KW-ANN	34.0141170	119.417533	50	50	0	0	0	27
Point Dume	CW-KW-POD	34.00249	118.78821	50	0	0	50	0	29
Yellowbanks	CW-KW-YEL	33.9913000	119.564567	50	50	0	25	5	0
Gull Island	CW-KW-GUI	33.9538330	119.827183	40	48	0	0	50	18
Palos Verdes	CW-KW-PAV	33.7105170	118.317667	50	50	0	25	22	11
Eagle Rock	CW-KW-EAR	33.4733000	118.603867	45	50	0	0	4	4
Dana Point SMCA	CW-KW-DAP	33.4674830	117.72505	50	40	0	0	0	0
Point Loma	CW-KW-POL	32.69642	117.26992	50	44	0	0	0	0
Isla Todos Santos	CW-KW-ITS	31.80986	116.79423	50	40	0	31	4	4
Isla San Martin	CW-KW-ISM	30.4853000	116.097483	50	50	0	0	0	3
Isla San Geronimo	CW-KW-ISG	29.7840330	115.790133	50	44	0	50	45	27
Isla San Roque	CW-KW-ISR	27.15326	114.36197	50	40	0	0	0	0
