# Supplementary material for: Genomic DNA extraction optimization and validation for genome sequencing using the marine gastropod Kellet’s whelk
Source: PeerJ. 2023 Dec 6;11:e16510. doi: 10.7717/peerj.16510 (PMC10710129; doi:10.7717/peerj.16510)
Supplement: Supplemental Information 2 [file peerj-11-16510-s002.csv]

Quality Check/Control
- Bi-Weekly checks on concentrations and quality of genomic DNA
- Negative control on reagents to ensure no cross contamination, every round of QC resulted in concentration of zero for the control
Week 1:	QC
Sample #	Concentration (ng/uL)	Average Conc.	Standard Deviation	Quality
MON-A15.7	730	548	270.6104211	Good
MON-A15.11	235			Good
MON-A15.14	543			Good
MON-A15.22	210			Good
MON-A15.37	850			Good
MON-A15.40	720			Good
MON-A16.3	500	520.1833333	296.0978245	Good
MON-A16.7	660			Good
MON-A16.8	437			Good
MON-A16.19	44.1			Good
MON-A16.28	950			Good
MON-A16.35	530			Good
MON-A16.37	320	278.6666667	96.2656048	Good
MON-A16.44	273			Good
WHC-A15.3	411			Good
WHC-A15.13	128			Good
WHC-A15.16	316			Good
WHC-A15.21	224			Good
WHC-A15.27	103	175.05	140.6821062	Medium
WHC-A15.31	84.8			Good
WHC-A15.36	451			Good
WHC-A15.48	183			Good
WHC-A16.2	146			Bad
WHC-A16.5	82.5			Good
WHC-A16.17	184	128.85	36.98181986	Good
WHC-A16.24	130			Good
WHC-A16.30	135			Good
BIC-A15.14	148			Good
BIC-A15.19	93.6			Medium
BIC-A15.23	82.5			Medium
	OVERALL	330.15	253.3532109
Week 3:	QC
Sample #	Concentration (ng/uL)	Average Conc.	Standard Deviation
JAL-A15.44	346	119.1	120.428568	Good
JAL-A15.48	13.5			Good
JAL-A16.10	139			Bad
JAL-A16.12	104			Bad
JAL-A16.13	81.6			Bad
JAL-A16.27	30.5			Bad
JAL-A16.34	56.2	257.3666667	211.9428382	Bad
JAL-A16.37	148			Bad
JAL-A16.46	189			Medium
COJ-A15.3	195			Good
COJ-A15.6	660			Good
COJ-A15.18	296			Good
COJ-A15.24	520	367.0166667	272.1292371	Good
COJ-A15.28	550			Good
COJ-A15.41	740			Good
COJ-A15.45	111			Medium
COJ-A16.6	196			Medium
COJ-A16.10	85.1			Medium
COJ-A16.15	183	116.5666667	65.1387954	Medium
COJ-A16.18	91.4			Bad
COJ-A16.27	102			Bad
COJ-A16.33	54.2			Medium
COJ-A16.38	210			Good
COJ-A16.48	58.8			Medium
NAR-A15.5	570	286.4166667	227.7206571	Good
NAR-A15.7	298			Good
NAR-A15.18	16.2			Bad
NAR-A15.25	80.3			Medium
NAR-A15.37	224			Good
NAR-A15.39	530			Good
NAR-A15.42	86.4	151.6333333	117.2157953	Medium
NAR-A15.45	142			Medium
NAR-A15.49	372			Good
NAR-A16.12	133			Bad
NAR-A16.21	27.4			Bad
NAR-A16.30	149			Medium
	OVERALL	216.35	195.2251587
Week 5:	QC
Sample #	Concentration (ng/uL)	Average Conc.	Standard Deviation
HAR-A16.5	178	268.1666667	86.25871937	Good
HAR-A16.9	261			Good
HAR-A16.17	160			Medium
HAR-A16.26	310			Good
HAR-A16.37	383			Good
HAR-A16.43	317			Good
ANN-A15.2	160	180.0833333	87.94453745	Bad
ANN-A15.6	312			Good
ANN-A15.8	170			Good
ANN-A15.22	229			Medium
ANN-A15.29	164			Medium
ANN-A15.39	45.5			Medium
ANN-A15.44	43.4	129.55	96.48021041	Medium
ANN-A16.3	110			Good
ANN-A16.11	119			Medium
ANN-A16.15	50.9			Bad
ANN-A16.21	145			Bad
ANN-A16.30	309			Medium
ANN-A16.33	215	340.6666667	217.1724353	Medium
ANN-A16.43	188			Medium
ANN-A16.46	248			Medium
POD-A15.5	670			Good
POD-A15.15	560			Good
POD-A15.22	163			Good
POD-A15.26	242	270.6	185.2919858	Good
POD-A15.30	205			Good
POD-A15.35	600			Good
POD-A15.45	334			Good
POD-A15.47	190			Good
YEL-A15.5	52.6			Bad
	OVERALL	237.8133333	154.8830409
Week 7:	QC
Sample #	Concentration (ng/uL)	Average Conc.	Standard Deviation
PAV-A16.20	179	132.95	62.54188197	Good
PAV-A16.26	95.9			Good
PAV-A16.29	127			Good
PAV-A16.38	226			Good
PAV-A16.47	47.8			Good
EAR-A15.4	122			Good
EAR-A15.10	119	192.3333333	110.9173867	Good
EAR-A15.14	128			Medium
EAR-A15.28	134			Medium
EAR-A15.31	175			Good
EAR-A15.35	186			Medium
EAR-A15.38	412			Good
EAR-A16.5	311	311.5	173.7708261	Good
EAR-A16.8	209			Good
EAR-A16.22	580			Good
EAR-A16.26	162			Good
EAR-A16.34	455			Good
EAR-A16.42	152			Medium
EAR-A16.45	140	203.1333333	106.2680887	Medium
DAP-A15.3	336			Good
DAP-A15.13	160			Medium
DAP-A15.16	211			Good
DAP-A15.23	58.8			Medium
DAP-A15.29	313			Medium
DAP-A15.34	116	153.4983333	147.13619	Good
DAP-A15.41	247			Medium
DAP-A15.46	398			Good
DAP-A16.4	29.1			Medium
DAP-A16.7	4.89			Good
DAP-A16.17	126			Good
DAP-A16.26	170	160.7833333	146.888671	Good
DAP-A16.30	18			Good
DAP-A16.40	19.7			Medium
POL-A15.5	105			Good
POL-A15.15	396			Good
POL-A15.22	256			Good
	OVERALL	192.3663889	133.8151293
Week 9:	QC
Sample #	Concentration (ng/uL)	Average Conc.	Standard Deviation
ISG-A15.41	119	163.3	53.55725908	Good
ISG-A15.47	195			Good
ISG-A16.1	96.8			Medium
ISG-A16.11	133			Medium
ISG-A16.24	213			Medium
ISG-A16.26	223			Bad
ISG-A16.33	144	180.2	132.7057497	Medium
ISG-A16.36	54.6			Medium
ISG-A16.40	24.6			Medium
ISR-A15.12	292			Good
ISR-A15.19	202			Good
ISR-A15.23	364			Good
ISR-A15.31	590	378.3333333	246.9539768	Good
ISR-A15.36	212			Medium
ISR-A15.42	182			Good
ISR-A16.5	770			Good
ISR-A16.6	182			Medium
ISR-A16.20	334			Medium
ISR-A16.22	305	543.1666667	343.7681874	Medium
ISR-A16.28	179			Medium
ISR-A16.36	374			Good
MON-R15.3	940			Good
MON-R15.10	461			Good
MON-R15.17	1000			Good
MON-R15.23	121	389.5	250.6988233	Medium
MON-R15.30	435			Good
MON-R16.1	780			Medium
MON-R16.10	247			Medium
MON-R16.17	194			Medium
MON-R16.26	560			Medium
MON-R16.30	370	286.6666667	54.21315953	Good
MON-R16.32	256			Good
MON-R16.41	332			Medium
MON-R16.50	286			Good
MON-R17.4	241			Good
MON-R17.9	235			Good
	OVERALL	323.5277778	235.8077626
Week 11:	QC
Sample #	Concentration (ng/uL)	Average Conc.	Standard Deviation
DIC-R15.11	890	776.6666667	109.3008082	Good
DIC-R15.16	920			Medium
DIC-R15.19	780			Medium
DIC-R15.31	670			Good
DIC-R15.35	740			Good
DIC-R15.46	660			Good
BIC-R16.45	429	455.5	168.4740336	Good
BIC-R17.1	367			Good
BIC-R17.8	262			Good
BIC-R17.17	395			Good
BIC-R17.22	530			Good
BIC-R17.30	750			Good
BIC-R17.37	485	501.6666667	120.8649384	Good
BIC-R17.44	630			Good
BIC-R17.47	390			Medium
CAM-R16.6	433	499.3333333	186.5815282	Medium
CAM-R16.11	494			Good
CAM-R16.15	440			Good
CAM-R16.24	454			Good
CAM-R17.3	315			Good
DIC-R15.2	860			Good
DIC-R16.2	311	296.8333333	57.7872535	Good
DIC-R16.7	356			Good
DIC-R16.17	317			Good
DIC-R16.23	291			Good
DIC-R16.27	319			Good
DIC-R16.35	187			Good
	OVERALL	506.4814815	209.3316049
Week 13:	QC
Sample #	Concentration (ng/uL)	Average Conc.	Standard Deviation
ISV-R15.18	590	462.6666667	211.9465341	Good
ISV-R15.22	580			Good
ISV-R16.10	218			Medium
ISV-R16.19	341	277.6666667	126.7764437	Medium
ISV-R16.22	494			Medium
ISV-R16.26	181			Bad
ISV-R16.33	172			Bad
ISV-R16.47	184			Bad
ISV-R16.50	294			Medium
RII-R15.6	1000	410.6333333	334.3110029	Good
RII-R15.12	196			Good
RII-R15.13	70.8			Good
RII-R15.28	295			Good
RII-R15.35	322			Medium
RII-R15.38	580			Good
RII-R15.47	322	199.1666667	73.61363098	Medium
RII-R16.6	151			Bad
RII-R16.9	210			Bad
RII-R16.15	193			Medium
RII-R16.21	103			Medium
RII-R16.32	216			Medium
RII-R16.37	179	256	92.08039965	Medium
RII-R16.43	141			Medium
RII-R16.45	266			Medium
RII-R17.6	264			Good
RII-R17.19	280			Medium
RII-R17.24	406			Medium
	OVERALL	305.5111111	198.6613457
Week 15:	QC
Sample #	Concentration (ng/uL)	Average Conc.	Standard Deviation
POD-R17.3	220	453.3333333	234.154365	Good
POD-R17.11	148			Good
POD-R17.14	600			Good
POD-R17.23	402			Good
POD-R17.26	720			Good
YEL-R15.5	630			Good
YEL-R15.16	185	369.8333333	315.5974757	Medium
YEL-R15.23	208			Medium
YEL-R16.4	172			Good
GUI-R16.5	850			Good
GUI-R16.12	114			Medium
GUI-R16.22	690			Good
GUI-R16.27	418	372.3333333	160.4601716	Good
GUI-R16.31	429			Good
GUI-R16.35	580			Good
GUI-R16.50	190			Good
GUI-R17.5	448			Good
PAV-R15.3	169			Good
PAV-R15.9	520	246.0666667	220.3880366	Good
PAV-R15.15	218			Good
PAV-R15.22	520			Good
PAV-R16.7	46.5			Good
PAV-R16.17	64.9			Medium
PAV-R16.20	107			Medium
PAV-R17.2	386	322.3333333	151.8784602	Good
PAV-R17.5	500			Good
PAV-R17.10	439			Good
ITS-R15.4	185			Good
ITS-R15.9	105			Good
ITS-R15.15	319			Good
	OVERALL	352.78	219.5348066
