# Supplementary material for: Genomic DNA extraction optimization and validation for genome sequencing using the marine gastropod Kellet’s whelk
Source: PeerJ. 2023 Dec 6;11:e16510. doi: 10.7717/peerj.16510 (PMC10710129; doi:10.7717/peerj.16510)
Supplement: Supplemental Information 3 [file peerj-11-16510-s003.csv]

Sample	Raw Reads	On-Target Reads	% On-Target	%GT
GTseek_021_384i5_051_KelletsWhelks_A16	640320	318652	49.76	97.05
GTseek_021_384i5_153_KelletsWhelks_H15	696558	165248	23.72	96.39
GTseek_021_384i5_013_KelletsWhelks_L5	511811	193604	37.83	96.39
GTseek_021_384i5_061_KelletsWhelks_P1	632996	322689	50.98	96.39
GTseek_021_384i5_047_KelletsWhelks_T5	602923	397092	65.86	96.39
GTseek_021_384i5_019_KelletsWhelks_A14	510104	202995	39.79	96.07
GTseek_021_384i5_033_KelletsWhelks_A3	622377	362849	58.3	96.07
GTseek_021_384i5_169_KelletsWhelks_H16	574959	238908	41.55	96.07
GTseek_021_384i5_171_KelletsWhelks_L3	1122841	516618	46.01	96.07
GTseek_021_384i5_005_KelletsWhelks_A25	536320	208295	38.84	95.74
GTseek_021_384i5_139_KelletsWhelks_L1	535526	153666	28.69	95.74
GTseek_021_384i5_155_KelletsWhelks_L2	646389	262417	40.6	95.74
GTseek_021_384i5_163_KelletsWhelks_A23	592607	233227	39.36	95.41
GTseek_021_384i5_037_KelletsWhelks_C2	601735	204948	34.06	95.41
GTseek_021_384i5_107_KelletsWhelks_H24	558762	259470	46.44	95.41
GTseek_021_384i5_041_KelletsWhelks_H8	511421	255766	50.01	95.41
GTseek_021_384i5_187_KelletsWhelks_L4	594144	80383	13.53	95.41
GTseek_021_384i5_079_KelletsWhelks_T7	679786	449175	66.08	95.41
GTseek_021_384i5_003_KelletsWhelks_A13	502591	140697	27.99	94.75
GTseek_021_384i5_189_KelletsWhelks_T2	580657	241965	41.67	94.43
GTseek_021_384i5_091_KelletsWhelks_H23	562355	247411	44	94.1
GTseek_021_384i5_045_KelletsWhelks_L7	408982	314773	76.97	93.77
GTseek_021_384i5_123_KelletsWhelks_H25	607346	280924	46.25	93.44
GTseek_021_384i5_115_KelletsWhelks_A20	656310	286522	43.66	91.8
GTseek_021_384i5_117_KelletsWhelks_C7	850235	29915	3.52	91.48
GTseek_021_384i5_059_KelletsWhelks_H21	591393	312533	52.85	88.52
GTseek_021_384i5_083_KelletsWhelks_A18	831356	12851	1.55	86.23
GTseek_021_384i5_055_KelletsWhelks_F1	598967	286524	47.84	83.28
GTseek_021_384i5_121_KelletsWhelks_H13	423596	134186	31.68	83.28
GTseek_021_384i5_031_KelletsWhelks_T4	577752	145635	25.21	82.62
GTseek_021_384i5_053_KelletsWhelks_C3	460843	86816	18.84	76.72
GTseek_021_384i5_109_KelletsWhelks_P4	470112	110714	23.55	75.41
GTseek_021_384i5_025_KelletsWhelks_H7	379396	64576	17.02	65.9
GTseek_021_384i5_111_KelletsWhelks_V2	969012	5827	0.6	65.25
GTseek_021_384i5_049_KelletsWhelks_A4	265409	39886	15.03	62.3
GTseek_021_384i5_081_KelletsWhelks_A6	332866	19037	5.72	45.9
GTseek_021_384i5_035_KelletsWhelks_A15	223072	19572	8.77	44.59
GTseek_021_384i5_011_KelletsWhelks_H18	243613	12790	5.25	35.74
GTseek_021_384i5_029_KelletsWhelks_L6	481946	10935	2.27	34.1
GTseek_021_384i5_001_KelletsWhelks_A1	229559	10804	4.71	33.44
GTseek_021_384i5_175_KelletsWhelks_V6	304934	9705	3.18	22.95
GTseek_021_384i5_147_KelletsWhelks_A22	239941	3711	1.55	21.64
GTseek_021_384i5_067_KelletsWhelks_A17	98320	1762	1.79	12.13
GTseek_021_384i5_069_KelletsWhelks_C4	426476	1620	0.38	12.13
GTseek_021_384i5_161_KelletsWhelks_A11	145374	1681	1.16	10.16
GTseek_021_384i5_039_KelletsWhelks_E7	117044	1443	1.23	8.85
GTseek_021_384i5_097_KelletsWhelks_A7	51702	1022	1.98	7.21
GTseek_021_384i5_099_KelletsWhelks_A19	16466	1078	6.55	6.56
GTseek_021_384i5_125_KelletsWhelks_P5	29754	1077	3.62	6.56
GTseek_021_384i5_129_KelletsWhelks_A9	12995	1077	8.29	6.23
GTseek_021_384i5_183_KelletsWhelks_H5	8878	1055	11.88	6.23
GTseek_021_384i5_165_KelletsWhelks_E3	7608	1181	15.52	5.57
GTseek_021_384i5_131_KelletsWhelks_A21	8885	1088	12.25	5.25
GTseek_021_384i5_085_KelletsWhelks_C5	189205	1141	0.6	5.25
GTseek_021_384i5_071_KelletsWhelks_F2	10840	972	8.97	5.25
GTseek_021_384i5_105_KelletsWhelks_H12	10002	905	9.05	5.25
GTseek_021_384i5_157_KelletsWhelks_P7	8102	1005	12.4	5.25
GTseek_021_384i5_133_KelletsWhelks_E1	7333	951	12.97	4.92
GTseek_021_384i5_023_KelletsWhelks_E6	8378	992	11.84	4.92
GTseek_021_384i5_135_KelletsWhelks_H2	12750	1027	8.05	4.92
GTseek_021_384i5_095_KelletsWhelks_V1	11792	1038	8.8	4.92
GTseek_021_384i5_021_KelletsWhelks_C1	20777	1113	5.36	4.59
GTseek_021_384i5_149_KelletsWhelks_E2	6728	938	13.94	4.59
GTseek_021_384i5_167_KelletsWhelks_H4	8530	1088	12.75	4.59
GTseek_021_384i5_179_KelletsWhelks_A24	24367	922	3.78	4.26
GTseek_021_384i5_151_KelletsWhelks_H3	9875	959	9.71	4.26
GTseek_021_384i5_057_KelletsWhelks_H9	8354	916	10.96	4.26
GTseek_021_384i5_143_KelletsWhelks_V4	16340	1011	6.19	4.26
GTseek_021_384i5_159_KelletsWhelks_V5	17921	1099	6.13	4.26
GTseek_021_384i5_145_KelletsWhelks_A10	6031	946	15.69	3.93
GTseek_021_384i5_065_KelletsWhelks_A5	13098	1039	7.93	3.93
GTseek_021_384i5_181_KelletsWhelks_E4	6414	950	14.81	3.93
GTseek_021_384i5_027_KelletsWhelks_H19	39733	866	2.18	3.93
GTseek_021_384i5_173_KelletsWhelks_T1	52816	1045	1.98	3.93
GTseek_021_384i5_063_KelletsWhelks_T6	117406	950	0.81	3.93
GTseek_021_384i5_113_KelletsWhelks_A8	11653	913	7.83	3.61
GTseek_021_384i5_043_KelletsWhelks_H20	6778	937	13.82	3.61
GTseek_021_384i5_093_KelletsWhelks_P3	10974	1020	9.29	3.61
GTseek_021_384i5_007_KelletsWhelks_E5	57243	889	1.55	3.28
GTseek_021_384i5_075_KelletsWhelks_H22	74169	980	1.32	3.28
GTseek_021_384i5_127_KelletsWhelks_V3	17484	1040	5.95	3.28
GTseek_021_384i5_191_KelletsWhelks_V7	9753	792	8.12	3.28
GTseek_021_384i5_087_KelletsWhelks_F3	5417	885	16.34	2.95
GTseek_021_384i5_119_KelletsWhelks_H1	12194	766	6.28	2.95
GTseek_021_384i5_089_KelletsWhelks_H11	9871	860	8.71	2.95
GTseek_021_384i5_009_KelletsWhelks_H6	21991	793	3.61	2.95
GTseek_021_384i5_177_KelletsWhelks_A12	43663	870	1.99	2.62
GTseek_021_384i5_017_KelletsWhelks_A2	12568	955	7.6	2.62
GTseek_021_384i5_101_KelletsWhelks_C6	944589	915	0.1	2.62
GTseek_021_384i5_185_KelletsWhelks_H17	8501	921	10.83	2.62
GTseek_021_384i5_141_KelletsWhelks_P6	17854	840	4.7	2.62
GTseek_021_384i5_015_KelletsWhelks_T3	12915	745	5.77	2.62
GTseek_021_384i5_103_KelletsWhelks_F4	6866	899	13.09	2.3
GTseek_021_384i5_073_KelletsWhelks_H10	18327	783	4.27	2.3
GTseek_021_384i5_137_KelletsWhelks_H14	23584	757	3.21	2.3
GTseek_021_384i5_077_KelletsWhelks_P2	274884	708	0.26	1.64
