# Supplementary material for: Genomic DNA extraction optimization and validation for genome sequencing using the marine gastropod Kellet’s whelk
Source: PeerJ. 2023 Dec 6;11:e16510. doi: 10.7717/peerj.16510 (PMC10710129; doi:10.7717/peerj.16510)
Supplement: Supplemental Information 4 [file peerj-11-16510-s004.csv]

Sample	Raw Reads	On-Target Reads	%On-Target	%GT
GTseek_015_384i5_191_Whelk-zymo_V7	100468	52158	51.92	96.39
GTseek_015_384i5_063_Whelk-zymo_C7	120218	39858	33.15	96.07
GTseek_015_384i5_105_Whelk-zymo_H10	116666	57552	49.33	96.07
GTseek_015_384i5_185_Whelk-zymo_V4	108055	46986	43.48	96.07
GTseek_015_384i5_073_Whelk-zymo_E5	102933	53516	51.99	96.07
GTseek_015_384i5_085_Whelk-zymo_F4	123150	34728	28.2	95.74
GTseek_015_384i5_125_Whelk-zymo_H20	122557	59535	48.58	95.74
GTseek_015_384i5_023_Whelk-zymo_A12	121298	75377	62.14	95.74
GTseek_015_384i5_065_Whelk-zymo_E1	121024	51314	42.4	95.74
GTseek_015_384i5_081_Whelk-zymo_F2	128857	45433	35.26	95.41
GTseek_015_384i5_029_Whelk-zymo_A15	127448	51138	40.12	95.41
GTseek_015_384i5_143_Whelk-zymo_L4	125830	61891	49.19	95.41
GTseek_015_384i5_113_Whelk-zymo_H14	124918	40358	32.31	95.41
GTseek_015_384i5_141_Whelk-zymo_L3	120058	55395	46.14	95.41
GTseek_015_384i5_157_Whelk-zymo_P4	112883	68829	60.97	95.41
GTseek_015_384i5_051_Whelk-zymo_C1	130312	29901	22.95	95.08
GTseek_015_384i5_151_Whelk-zymo_P1	125386	69687	55.58	95.08
GTseek_015_384i5_061_Whelk-zymo_C6	123702	36278	29.33	95.08
GTseek_015_384i5_181_Whelk-zymo_V2	113990	61520	53.97	95.08
GTseek_015_384i5_031_Whelk-zymo_A16	127462	36754	28.84	94.75
GTseek_015_384i5_169_Whelk-zymo_T3	124360	30020	24.14	94.75
GTseek_015_384i5_017_Whelk-zymo_A9	122316	64746	52.93	94.75
GTseek_015_384i5_027_Whelk-zymo_A14	121560	65575	53.94	94.75
GTseek_015_384i5_135_Whelk-zymo_H25	120166	54143	45.06	94.75
GTseek_015_384i5_059_Whelk-zymo_C5	115742	40225	34.75	94.75
GTseek_015_384i5_173_Whelk-zymo_T5	113972	54244	47.59	94.75
GTseek_015_384i5_119_Whelk-zymo_H17	113471	54997	48.47	94.75
GTseek_015_384i5_069_Whelk-zymo_E3	131695	25861	19.64	94.43
GTseek_015_384i5_021_Whelk-zymo_A11	129708	39245	30.26	94.43
GTseek_015_384i5_129_Whelk-zymo_H22	127897	44741	34.98	94.43
GTseek_015_384i5_097_Whelk-zymo_H6	124447	37089	29.8	94.43
GTseek_015_384i5_089_Whelk-zymo_H2	121771	55569	45.63	94.43
GTseek_015_384i5_079_Whelk-zymo_F1	119176	45578	38.24	94.43
GTseek_015_384i5_049_Whelk-zymo_A25	118249	37918	32.07	94.43
GTseek_015_384i5_127_Whelk-zymo_H21	116436	63813	54.81	94.43
GTseek_015_384i5_077_Whelk-zymo_E7	111005	42828	38.58	94.43
GTseek_015_384i5_033_Whelk-zymo_A17	138778	23348	16.82	94.1
GTseek_015_384i5_109_Whelk-zymo_H12	127285	42086	33.06	94.1
GTseek_015_384i5_171_Whelk-zymo_T4	123621	32237	26.08	94.1
GTseek_015_384i5_183_Whelk-zymo_V3	123513	33887	27.44	94.1
GTseek_015_384i5_093_Whelk-zymo_H4	121019	54509	45.04	94.1
GTseek_015_384i5_107_Whelk-zymo_H11	120937	33030	27.31	94.1
GTseek_015_384i5_099_Whelk-zymo_H7	117521	57811	49.19	94.1
GTseek_015_384i5_025_Whelk-zymo_A13	117009	37703	32.22	94.1
GTseek_015_384i5_007_Whelk-zymo_A4	130882	24106	18.42	93.77
GTseek_015_384i5_095_Whelk-zymo_H5	125222	34297	27.39	93.77
GTseek_015_384i5_165_Whelk-zymo_T1	118081	65975	55.87	93.77
GTseek_015_384i5_189_Whelk-zymo_V6	117127	37049	31.63	93.77
GTseek_015_384i5_159_Whelk-zymo_P5	116666	56366	48.31	93.77
GTseek_015_384i5_015_Whelk-zymo_A8	278350	29575	10.63	93.44
GTseek_015_384i5_161_Whelk-zymo_P6	130264	26891	20.64	93.44
GTseek_015_384i5_071_Whelk-zymo_E4	128195	79475	62	93.44
GTseek_015_384i5_155_Whelk-zymo_P3	124421	37039	29.77	93.44
GTseek_015_384i5_115_Whelk-zymo_H15	123245	34754	28.2	93.44
GTseek_015_384i5_075_Whelk-zymo_E6	121097	38592	31.87	93.44
GTseek_015_384i5_039_Whelk-zymo_A20	129629	32732	25.25	93.11
GTseek_015_384i5_009_Whelk-zymo_A5	126437	21951	17.36	93.11
GTseek_015_384i5_055_Whelk-zymo_C3	123741	36667	29.63	93.11
GTseek_015_384i5_091_Whelk-zymo_H3	122219	23652	19.35	93.11
GTseek_015_384i5_121_Whelk-zymo_H18	112871	42575	37.72	93.11
GTseek_015_384i5_053_Whelk-zymo_C2	137082	27128	19.79	92.79
GTseek_015_384i5_149_Whelk-zymo_L7	131044	69945	53.38	92.79
GTseek_015_384i5_035_Whelk-zymo_A18	129483	24107	18.62	92.79
GTseek_015_384i5_163_Whelk-zymo_P7	124628	29340	23.54	92.79
GTseek_015_384i5_123_Whelk-zymo_H19	111960	27533	24.59	92.79
GTseek_015_384i5_175_Whelk-zymo_T6	114518	35509	31.01	92.13
GTseek_015_384i5_177_Whelk-zymo_T7	124039	23466	18.92	91.8
GTseek_015_384i5_019_Whelk-zymo_A10	118533	33612	28.36	91.8
GTseek_015_384i5_137_Whelk-zymo_L1	110781	27112	24.47	91.48
GTseek_015_384i5_067_Whelk-zymo_E2	128504	29371	22.86	91.15
GTseek_015_384i5_147_Whelk-zymo_L6	128083	31033	24.23	90.82
GTseek_015_384i5_153_Whelk-zymo_P2	123759	18088	14.62	90.49
GTseek_015_384i5_139_Whelk-zymo_L2	138283	17715	12.81	89.51
GTseek_015_384i5_001_Whelk-zymo_A1	138048	13069	9.47	86.56
GTseek_015_384i5_037_Whelk-zymo_A19	148519	11431	7.7	84.59
GTseek_015_384i5_087_Whelk-zymo_H1	149500	66377	44.4	84.26
GTseek_015_384i5_187_Whelk-zymo_V5	144742	11225	7.76	81.97
GTseek_015_384i5_131_Whelk-zymo_H23	151155	65382	43.25	79.02
GTseek_015_384i5_013_Whelk-zymo_A7	141801	9664	6.82	78.69
GTseek_015_384i5_003_Whelk-zymo_A2	154385	7528	4.88	73.44
GTseek_015_384i5_179_Whelk-zymo_V1	149709	5036	3.36	65.25
GTseek_015_384i5_145_Whelk-zymo_L5	165777	22838	13.78	53.44
GTseek_015_384i5_011_Whelk-zymo_A6	169129	3863	2.28	49.84
GTseek_015_384i5_043_Whelk-zymo_A22	160427	3603	2.25	43.28
GTseek_015_384i5_117_Whelk-zymo_H16	162450	3293	2.03	40
GTseek_015_384i5_041_Whelk-zymo_A21	168515	1914	1.14	19.34
GTseek_015_384i5_057_Whelk-zymo_C4	142871	2860	2	17.7
GTseek_015_384i5_133_Whelk-zymo_H24	156967	2744	1.75	15.74
GTseek_015_384i5_047_Whelk-zymo_A24	172903	1106	0.64	5.25
GTseek_015_384i5_083_Whelk-zymo_F3	157302	1183	0.75	3.61
GTseek_015_384i5_045_Whelk-zymo_A23	143637	810	0.56	3.61
GTseek_015_384i5_111_Whelk-zymo_H13	175623	226	0.13	0
GTseek_015_384i5_101_Whelk-zymo_H8	173721	186	0.11	0
GTseek_015_384i5_005_Whelk-zymo_A3	172377	154	0.09	0
GTseek_015_384i5_167_Whelk-zymo_T2	148651	74	0.05	0
GTseek_015_384i5_103_Whelk-zymo_H9	8218	18	0.22	0
