# Supplementary material for: Genomic DNA extraction optimization and validation for genome sequencing using the marine gastropod Kellet’s whelk
Source: PeerJ. 2023 Dec 6;11:e16510. doi: 10.7717/peerj.16510 (PMC10710129; doi:10.7717/peerj.16510)
Supplement: Supplemental Information 5 [file peerj-11-16510-s005.csv]

Sample	Retained reads	Low quality	Barcode not found	RADcutsite not found	Total
96-ISG-A-15_S177_L001_R1_001.fastq.gz	2169732	5626	0	435752	2611110
95-ISG-A-15_S176_L001_R1_001.fastq.gz	2775027	8245	0	471160	3254432
94-ISG-A-15_S175_L001_R1_001.fastq.gz	2242803	5546	0	447425	2695774
93-ISG-A-15_S174_L001_R1_001.fastq.gz	3356822	10576	0	454812	3822210
92-ISG-A-15_S173_L001_R1_001.fastq.gz	1120841	24040	0	1053533	12285984
91-ISG-A-15_S172_L001_R1_001.fastq.gz	9	0	0	3	12
91-BIC-R-17_S86_L001_R1_001.fastq.gz	2782163	9259	0	370902	3162324
90-ISG-A-15_S171_L001_R1_001.fastq.gz	6006618	16127	0	1351791	7374536
9-POD-A-15_S95_L001_R1_001.fastq.gz	7688196	33061	0	2194479	9915736
9-MON-A-15_S8_L001_R1_001.fastq.gz	43	0	0	21	64
89-ISG-A-15_S170_L001_R1_001.fastq.gz	2708315	10935	0	1031160	3750410
89-BIC-R-17_S85_L001_R1_001.fastq.gz	2832879	13565	0	1589292	4435736
88-ISG-A-15_S169_L001_R1_001.fastq.gz	2304779	5545	0	231990	2542314
88-BIC-R-17_S84_L001_R1_001.fastq.gz	333	0	0	75	408
87-ISG-A-15_S168_L001_R1_001.fastq.gz	2510700	8200	0	96144	2615044
87-BIC-R-17_S83_L001_R1_001.fastq.gz	8703461	37144	0	3893225	12633830
86-ISG-A-15_S167_L001_R1_001.fastq.gz	2614099	7003	0	693790	3314892
86-BIC-R-17_S82_L001_R1_001.fastq.gz	1900417	8116	0	597145	2505678
85-ISG-A-15_S166_L001_R1_001.fastq.gz	3434290	9667	0	953433	4397390
85-BIC-R-17_S81_L001_R1_001.fastq.gz	2324222	7866	0	633588	2965676
84-ISG-A-15_S165_L001_R1_001.fastq.gz	3537840	8875	0	723279	4269994
84-BIC-R-17_S80_L001_R1_001.fastq.gz	1899229	6055	0	563664	2468948
83-ISG-A-15_S164_L001_R1_001.fastq.gz	2685777	6507	0	261874	2954158
83-BIC-R-17_S79_L001_R1_001.fastq.gz	2461742	7418	0	209014	2678174
82-ISG-A-15_S163_L001_R1_001.fastq.gz	6896254	17542	0	1957156	8870952
82-BIC-R-17_S78_L001_R1_001.fastq.gz	183344	658	0	67730	251732
81-ISG-A-15_S162_L001_R1_001.fastq.gz	4853773	27618	0	1400013	6281404
81-BIC-R-17_S77_L001_R1_001.fastq.gz	2512085	13130	0	1546181	4071396
80-ISG-A-15_S161_L001_R1_001.fastq.gz	2952088	7026	0	549832	3508946
80-BIC-R-17_S76_L001_R1_001.fastq.gz	31	0	0	5	36
8-POD-A-15_S94_L001_R1_001.fastq.gz	2216713	5142	0	467297	2689152
8-MON-A-15_S7_L001_R1_001.fastq.gz	10385872	26138	0	1028250	11440260
79-ISG-A-15_S160_L001_R1_001.fastq.gz	5835268	16855	0	1641685	7493808
79-BIC-R-17_S75_L001_R1_001.fastq.gz	5709739	13605	0	1407430	7130774
78-ISG-A-15_S159_L001_R1_001.fastq.gz	2584510	6383	0	633821	3224714
78-BIC-R-17_S74_L001_R1_001.fastq.gz	3734611	24762	0	1184591	4943964
77-ISG-A-15_S158_L001_R1_001.fastq.gz	3116976	7930	0	886462	4011368
77-BIC-R-17_S73_L001_R1_001.fastq.gz	3826565	9006	0	372287	4207858
76-ISG-A-15_S157_L001_R1_001.fastq.gz	2429279	5378	0	368121	2802778
76-BIC-R-17_S72_L001_R1_001.fastq.gz	1834819	11042	0	797841	2643702
75-ISG-A-15_S156_L001_R1_001.fastq.gz	2948454	7992	0	823984	3780430
75-BIC-R-17_S71_L001_R1_001.fastq.gz	2324741	9224	0	422581	2756546
74-ISG-A-15_S155_L001_R1_001.fastq.gz	3939602	9491	0	649641	4598734
74-BIC-R-17_S70_L001_R1_001.fastq.gz	1994771	7668	0	993309	2995748
73-ISG-A-15_S154_L001_R1_001.fastq.gz	4384948	17721	0	1377863	5780532
73-BIC-R-17_S69_L001_R1_001.fastq.gz	3710670	17285	0	1776705	5504660
72-ISG-A-15_S153_L001_R1_001.fastq.gz	3638150	9200	0	689202	4336552
72-BIC-A-15_S68_L001_R1_001.fastq.gz	135	0	0	15	150
71-ISG-A-15_S152_L001_R1_001.fastq.gz	3445239	10084	0	1311341	4766664
71-BIC-A-15_S67_L001_R1_001.fastq.gz	3781423	10581	0	69564	3861568
70-ISG-A-15_S151_L001_R1_001.fastq.gz	2800932	8354	0	560852	3370138
70-BIC-A-15_S66_L001_R1_001.fastq.gz	3250226	11129	0	765089	4026444
7-POD-A-15_S93_L001_R1_001.fastq.gz	3194908	8301	0	1314501	4517710
7-MON-A-15_S6_L001_R1_001.fastq.gz	3753644	10570	0	874466	4638680
69-ISG-A-15_S150_L001_R1_001.fastq.gz	4451417	13480	0	305873	4770770
69-BIC-A-15_S65_L001_R1_001.fastq.gz	2529466	7400	0	827054	3363920
68-ISG-A-15_S149_L001_R1_001.fastq.gz	4512608	12797	0	1255143	5780548
68-BIC-A-15_S64_L001_R1_001.fastq.gz	1418376	4760	0	189016	1612152
67-ISG-A-15_S148_L001_R1_001.fastq.gz	8075944	15897	0	801397	8893238
67-BIC-A-15_S63_L001_R1_001.fastq.gz	1739610	5907	0	351799	2097316
66-BIC-A-15_S62_L001_R1_001.fastq.gz	2810381	11495	0	1220434	4042310
65-BIC-A-15_S61_L001_R1_001.fastq.gz	8093304	30009	0	3049447	11172760
64-BIC-A-15_S60_L001_R1_001.fastq.gz	253	0	0	95	348
63-BIC-A-15_S59_L001_R1_001.fastq.gz	6584224	19162	0	1473492	8076878
62-ISG-A-15_S147_L001_R1_001.fastq.gz	3170339	8247	0	645334	3823920
62-BIC-A-15_S58_L001_R1_001.fastq.gz	1637193	6236	0	832911	2476340
61-ISG-A-15_S146_L001_R1_001.fastq.gz	6158896	15660	0	917572	7092128
61-BIC-A-15_S57_L001_R1_001.fastq.gz	2917607	10229	0	1163746	4091582
60-ISG-A-15_S145_L001_R1_001.fastq.gz	2379171	5645	0	325350	2710166
60-BIC-A-15_S56_L001_R1_001.fastq.gz	2483631	12168	0	703445	3199244
6-POD-A-15_S92_L001_R1_001.fastq.gz	2482844	6280	0	856962	3346086
6-MON-A-15_S5_L001_R1_001.fastq.gz	2309393	8315	0	717292	3035000
59-ISG-A-15_S144_L001_R1_001.fastq.gz	7838290	29802	0	2867462	10735554
59-BIC-A-15_S55_L001_R1_001.fastq.gz	2198694	7061	0	402065	2607820
58-ISG-A-15_S143_L001_R1_001.fastq.gz	2416001	6265	0	484600	2906866
58-BIC-A-15_S54_L001_R1_001.fastq.gz	3806334	11510	0	1415372	5233216
57-ISG-A-15_S142_L001_R1_001.fastq.gz	5247668	32840	0	928450	6208958
57-BIC-A-15_S53_L001_R1_001.fastq.gz	2156292	8544	0	968066	3132902
56-ISG-A-15_S141_L001_R1_001.fastq.gz	4539238	14295	0	778477	5332010
56-BIC-A-15_S52_L001_R1_001.fastq.gz	7650103	15715	0	812620	8478438
55-ISG-A-15_S140_L001_R1_001.fastq.gz	3865671	8526	0	1044981	4919178
54-ISG-A-15_S139_L001_R1_001.fastq.gz	2093810	7528	0	685386	2786724
53-ISG-A-15_S138_L001_R1_001.fastq.gz	4814580	11852	0	1099544	5925976
52-ISG-A-15_S137_L001_R1_001.fastq.gz	3774870	8528	0	303264	4086662
52-BIC-A-15_S50_L001_R1_001.fastq.gz	3094722	12249	0	1164873	4271844
51-ISG-A-15_S136_L001_R1_001.fastq.gz	8015477	18566	0	1051849	9085892
51-BIC-A-15_S49_L001_R1_001.fastq.gz	2043258	8443	0	884239	2935940
50-ISG-A-15_S135_L001_R1_001.fastq.gz	2840926	7742	0	1130730	3979398
50-BIC-A-15_S48_L001_R1_001.fastq.gz	1963222	6677	0	774253	2744152
5-POD-A-15_S91_L001_R1_001.fastq.gz	4903205	12482	0	570041	5485728
5-MON-A-15_S4_L001_R1_001.fastq.gz	2390427	10162	0	804031	3204620
49-ISG-A-15_S134_L001_R1_001.fastq.gz	5278547	18877	0	1026998	6324422
49-BIC-A-15_S47_L001_R1_001.fastq.gz	2443618	7262	0	737742	3188622
48-POD-R-17_S133_L001_R1_001.fastq.gz	6502566	21274	0	228500	6752340
48-MON-R-17_S46_L001_R1_001.fastq.gz	38	0	0	6	44
47-POD-R-17_S132_L001_R1_001.fastq.gz	3412887	6869	0	614564	4034320
47-MON-R-17_S45_L001_R1_001.fastq.gz	8287941	23764	0	3230687	11542392
46-MON-R-17_S44_L001_R1_001.fastq.gz	2405943	8653	0	935924	3350520
45-POD-R-17_S130_L001_R1_001.fastq.gz	6022892	15594	0	1746528	7785014
44-POD-R-17_S129_L001_R1_001.fastq.gz	4604998	12577	0	934879	5552454
44-MON-R-17_S42_L001_R1_001.fastq.gz	2453362	8231	0	563115	3024708
43-POD-R-17_S128_L001_R1_001.fastq.gz	7391506	22308	0	2528086	9941900
43-MON-R-17_S41_L001_R1_001.fastq.gz	1900860	7634	0	526464	2434958
42-POD-R-17_S127_L001_R1_001.fastq.gz	3205037	7335	0	735632	3948004
42-MON-R-17_S40_L001_R1_001.fastq.gz	21	0	0	13	34
41-POD-R-17_S126_L001_R1_001.fastq.gz	3591400	14450	0	1281232	4887082
41-MON-R-17_S39_L001_R1_001.fastq.gz	3137337	12889	0	1049394	4199620
40-POD-R-17_S125_L001_R1_001.fastq.gz	2912684	7133	0	1050329	3970146
40-MON-R-17_S38_L001_R1_001.fastq.gz	6781942	13353	0	717119	7512414
4-POD-A-15_S90_L001_R1_001.fastq.gz	4004815	8370	0	528215	4541400
4-MON-A-15_S3_L001_R1_001.fastq.gz	3295019	11377	0	704690	4011086
39-POD-R-17_S124_L001_R1_001.fastq.gz	3997814	18536	0	1444328	5460678
39-MON-R-17_S37_L001_R1_001.fastq.gz	4411088	13121	0	1549903	5974112
38-MON-R-17_S36_L001_R1_001.fastq.gz	3082267	7923	0	658850	3749040
37-POD-R-17_S122_L001_R1_001.fastq.gz	4916354	12372	0	901578	5830304
37-MON-R-17_S35_L001_R1_001.fastq.gz	3337794	12159	0	1197105	4547058
36-MON-R-17_S34_L001_R1_001.fastq.gz	2378343	7455	0	345040	2730838
35-POD-R-17_S121_L001_R1_001.fastq.gz	3013873	14158	0	650953	3678984
35-MON-R-17_S33_L001_R1_001.fastq.gz	2021301	8321	0	572608	2602230
34-POD-R-17_S120_L001_R1_001.fastq.gz	4074736	19803	0	1161791	5256330
34-MON-R-17_S32_L001_R1_001.fastq.gz	3392645	13515	0	1428152	4834312
33-POD-R-17_S119_L001_R1_001.fastq.gz	8593925	25220	0	1366913	9986058
33-MON-R-17_S31_L001_R1_001.fastq.gz	2825673	11981	0	1143110	3980764
32-POD-R-17_S118_L001_R1_001.fastq.gz	2105693	4690	0	591655	2702038
32-MON-R-17_S30_L001_R1_001.fastq.gz	6426793	13811	0	1313228	7753832
31-POD-R-17_S117_L001_R1_001.fastq.gz	2572467	5038	0	276861	2854366
31-MON-R-17_S29_L001_R1_001.fastq.gz	5315957	18207	0	962692	6296856
30-MON-R-17_S28_L001_R1_001.fastq.gz	8353954	26017	0	2131745	10511716
3-POD-A-15_S89_L001_R1_001.fastq.gz	3981810	9054	0	1300786	5291650
3-MON-A-15_S2_L001_R1_001.fastq.gz	2335851	9330	0	537651	2882832
29-POD-R-17_S115_L001_R1_001.fastq.gz	4971347	13271	0	1116182	6100800
29-MON-R-17_S27_L001_R1_001.fastq.gz	2471506	7275	0	440257	2919038
28-POD-R-17_S114_L001_R1_001.fastq.gz	6425915	14855	0	628080	7068850
28-MON-R-17_S26_L001_R1_001.fastq.gz	3097317	12593	0	2054304	5164214
27-POD-R-17_S113_L001_R1_001.fastq.gz	4835709	13482	0	2043021	6892212
27-MON-R-17_S25_L001_R1_001.fastq.gz	3515311	11250	0	581325	4107886
26-POD-R-17_S112_L001_R1_001.fastq.gz	3986133	9800	0	808921	4804854
26-MON-R-17_S24_L001_R1_001.fastq.gz	8286513	31034	0	3455741	11773288
25-POD-R-17_S111_L001_R1_001.fastq.gz	3759950	13172	0	1157602	4930724
25-MON-R-17_S23_L001_R1_001.fastq.gz	2306224	6814	0	835634	3148672
24-POD-A-15_S110_L001_R1_001.fastq.gz	2520875	6558	0	528981	3056414
24-MON-A-15_S22_L001_R1_001.fastq.gz	6930562	27567	0	3007607	9965736
23-POD-A-15_S109_L001_R1_001.fastq.gz	4482266	10670	0	1262538	5755474
23-MON-A-15_S21_L001_R1_001.fastq.gz	4210522	16620	0	1354240	5581382
22-POD-A-15_S108_L001_R1_001.fastq.gz	137	0	0	51	188
22-MON-A-15_S20_L001_R1_001.fastq.gz	2129953	7242	0	744929	2882124
21-POD-A-15_S107_L001_R1_001.fastq.gz	4562777	15451	0	1076570	5654798
21-MON-A-15_S19_L001_R1_001.fastq.gz	2137376	12389	0	852413	3002178
20-POD-A-15_S106_L001_R1_001.fastq.gz	5705019	13576	0	914575	6633170
20-MON-A-15_S18_L001_R1_001.fastq.gz	1029383	5907	0	136192	1171482
2-POD-A-15_S88_L001_R1_001.fastq.gz	3487268	8547	0	947207	4443022
19-POD-A-15_S105_L001_R1_001.fastq.gz	2936342	6759	0	1211443	4154544
19-MON-A-15_S17_L001_R1_001.fastq.gz	2867412	6345	0	303535	3177292
18-POD-A-15_S104_L001_R1_001.fastq.gz	3231514	8561	0	734271	3974346
17-POD-A-15_S103_L001_R1_001.fastq.gz	3175546	10819	0	580827	3767192
17-MON-A-15_S16_L001_R1_001.fastq.gz	1939559	7913	0	892810	2840282
16-POD-A-15_S102_L001_R1_001.fastq.gz	2315674	5554	0	402282	2723510
16-MON-A-15_S15_L001_R1_001.fastq.gz	7055951	17695	0	825194	7898840
15-POD-A-15_S101_L001_R1_001.fastq.gz	3077867	8129	0	841126	3927122
15-MON-A-15_S14_L001_R1_001.fastq.gz	4216253	11842	0	1547523	5775618
14-POD-A-15_S100_L001_R1_001.fastq.gz	3897652	9518	0	978670	4885840
14-MON-A-15_S13_L001_R1_001.fastq.gz	4099839	10408	0	1374861	5485108
13-POD-A-15_S99_L001_R1_001.fastq.gz	2794562	20465	0	1201545	4016572
13-MON-A-15_S12_L001_R1_001.fastq.gz	2768150	8394	0	768228	3544772
12-POD-A-15_S98_L001_R1_001.fastq.gz	6874378	16649	0	1201455	8092482
12-MON-A-15_S11_L001_R1_001.fastq.gz	3000916	6923	0	516825	3524664
11-POD-A-15_S97_L001_R1_001.fastq.gz	3442942	10754	0	1638882	5092578
11-MON-A-15_S10_L001_R1_001.fastq.gz	2718588	7255	0	629845	3355688
10-POD-A-15_S96_L001_R1_001.fastq.gz	3451380	8585	0	729771	4189736
10-MON-A-15_S9_L001_R1_001.fastq.gz	1335285	4991	0	619910	1960186
1-POD-A-15_S87_L001_R1_001.fastq.gz	7073622	24290	0	2244216	9342128
1-MON-A-15_S1_L001_R1_001.fastq.gz	2996409	12906	0	1342749	4352064
