# Supplementary material for: Genomic DNA extraction optimization and validation for genome sequencing using the marine gastropod Kellet’s whelk
Source: PeerJ. 2023 Dec 6;11:e16510. doi: 10.7717/peerj.16510 (PMC10710129; doi:10.7717/peerj.16510)
Supplement: Supplemental Information 6 [file peerj-11-16510-s006.csv]

						Sample	Sample code	Sample location	% GT
	sample	%GT	Conc. (Cal Poly)			GTseek_021_384i5_001_KelletsWhelks_A1	A1	A	33.44
	H18	35.74	16.2			GTseek_021_384i5_145_KelletsWhelks_A10	A10	A	3.93
	H25	93.44	80.3			GTseek_021_384i5_161_KelletsWhelks_A11	A11	A	10.16
	L2	95.74	160			GTseek_021_384i5_177_KelletsWhelks_A12	A12	A	2.62
	A22	21.64	210			GTseek_021_384i5_003_KelletsWhelks_A13	A13	A	94.75
	A11	10.16	235			GTseek_021_384i5_019_KelletsWhelks_A14	A14	A	96.07
	H7	65.9	298			GTseek_021_384i5_035_KelletsWhelks_A15	A15	A	44.59
	L6	34.1	312			GTseek_021_384i5_051_KelletsWhelks_A16	A16	A	97.05
	A14	96.07	543			GTseek_021_384i5_067_KelletsWhelks_A17	A17	A	12.13
	H5	6.23	570			GTseek_021_384i5_083_KelletsWhelks_A18	A18	A	86.23
	A7	7.21	730			GTseek_021_384i5_099_KelletsWhelks_A19	A19	A	6.56
						GTseek_021_384i5_017_KelletsWhelks_A2	A2	A	2.62
	sample	%GT	Conc. (HIMB)			GTseek_021_384i5_115_KelletsWhelks_A20	A20	A	91.8
	A25	95.74	6.033324303			GTseek_021_384i5_131_KelletsWhelks_A21	A21	A	5.25
	P7	5.25	25.95414			GTseek_021_384i5_147_KelletsWhelks_A22	A22	A	21.64
	H25	93.44	44.125452			GTseek_021_384i5_163_KelletsWhelks_A23	A23	A	95.41
	H24	95.41	45.0118928			GTseek_021_384i5_179_KelletsWhelks_A24	A24	A	4.26
	H20	3.61	46.0733896			GTseek_021_384i5_005_KelletsWhelks_A25	A25	A	95.74
	H23	94.1	46.0817112			GTseek_021_384i5_033_KelletsWhelks_A3	A3	A	96.07
	H19	3.93	46.861584			GTseek_021_384i5_049_KelletsWhelks_A4	A4	A	62.3
	H22	3.28	47.4945128			GTseek_021_384i5_065_KelletsWhelks_A5	A5	A	3.93
	H18	35.74	48.1961704			GTseek_021_384i5_081_KelletsWhelks_A6	A6	A	45.9
	H21	88.52	48.3009464			GTseek_021_384i5_097_KelletsWhelks_A7	A7	A	7.21
	L7	93.77	50.7287872			GTseek_021_384i5_113_KelletsWhelks_A8	A8	A	3.61
						GTseek_021_384i5_129_KelletsWhelks_A9	A9	A	6.23
						GTseek_021_384i5_021_KelletsWhelks_C1	C1	C	4.59
						GTseek_021_384i5_037_KelletsWhelks_C2	C2	C	95.41
						GTseek_021_384i5_053_KelletsWhelks_C3	C3	C	76.72
						GTseek_021_384i5_069_KelletsWhelks_C4	C4	C	12.13
						GTseek_021_384i5_085_KelletsWhelks_C5	C5	C	5.25
						GTseek_021_384i5_101_KelletsWhelks_C6	C6	C	2.62
						GTseek_021_384i5_117_KelletsWhelks_C7	C7	C	91.48
						GTseek_021_384i5_133_KelletsWhelks_E1	E1	E	4.92
						GTseek_021_384i5_149_KelletsWhelks_E2	E2	E	4.59
						GTseek_021_384i5_165_KelletsWhelks_E3	E3	E	5.57
						GTseek_021_384i5_181_KelletsWhelks_E4	E4	E	3.93
						GTseek_021_384i5_007_KelletsWhelks_E5	E5	E	3.28
						GTseek_021_384i5_023_KelletsWhelks_E6	E6	E	4.92
						GTseek_021_384i5_039_KelletsWhelks_E7	E7	E	8.85
						GTseek_021_384i5_055_KelletsWhelks_F1	F1	F	83.28
						GTseek_021_384i5_071_KelletsWhelks_F2	F2	F	5.25
						GTseek_021_384i5_087_KelletsWhelks_F3	F3	F	2.95
						GTseek_021_384i5_103_KelletsWhelks_F4	F4	F	2.3
						GTseek_021_384i5_119_KelletsWhelks_H1	H1	H	2.95
						GTseek_021_384i5_073_KelletsWhelks_H10	H10	H	2.3
						GTseek_021_384i5_089_KelletsWhelks_H11	H11	H	2.95
						GTseek_021_384i5_105_KelletsWhelks_H12	H12	H	5.25
						GTseek_021_384i5_121_KelletsWhelks_H13	H13	H	83.28
						GTseek_021_384i5_137_KelletsWhelks_H14	H14	H	2.3
						GTseek_021_384i5_153_KelletsWhelks_H15	H15	H	96.39
						GTseek_021_384i5_169_KelletsWhelks_H16	H16	H	96.07
						GTseek_021_384i5_185_KelletsWhelks_H17	H17	H	2.62
						GTseek_021_384i5_011_KelletsWhelks_H18	H18	H	35.74
						GTseek_021_384i5_027_KelletsWhelks_H19	H19	H	3.93
						GTseek_021_384i5_135_KelletsWhelks_H2	H2	H	4.92
						GTseek_021_384i5_043_KelletsWhelks_H20	H20	H	3.61
						GTseek_021_384i5_059_KelletsWhelks_H21	H21	H	88.52
						GTseek_021_384i5_075_KelletsWhelks_H22	H22	H	3.28
						GTseek_021_384i5_091_KelletsWhelks_H23	H23	H	94.1
						GTseek_021_384i5_107_KelletsWhelks_H24	H24	H	95.41
						GTseek_021_384i5_123_KelletsWhelks_H25	H25	H	93.44
						GTseek_021_384i5_151_KelletsWhelks_H3	H3	H	4.26
						GTseek_021_384i5_167_KelletsWhelks_H4	H4	H	4.59
						GTseek_021_384i5_183_KelletsWhelks_H5	H5	H	6.23
						GTseek_021_384i5_009_KelletsWhelks_H6	H6	H	2.95
						GTseek_021_384i5_025_KelletsWhelks_H7	H7	H	65.9
						GTseek_021_384i5_041_KelletsWhelks_H8	H8	H	95.41
						GTseek_021_384i5_057_KelletsWhelks_H9	H9	H	4.26
						GTseek_021_384i5_139_KelletsWhelks_L1	L1	L	95.74
						GTseek_021_384i5_155_KelletsWhelks_L2	L2	L	95.74
						GTseek_021_384i5_171_KelletsWhelks_L3	L3	L	96.07
						GTseek_021_384i5_187_KelletsWhelks_L4	L4	L	95.41
						GTseek_021_384i5_013_KelletsWhelks_L5	L5	L	96.39
						GTseek_021_384i5_029_KelletsWhelks_L6	L6	L	34.1
						GTseek_021_384i5_045_KelletsWhelks_L7	L7	L	93.77
						GTseek_021_384i5_061_KelletsWhelks_P1	P1	P	96.39
						GTseek_021_384i5_077_KelletsWhelks_P2	P2	P	1.64
						GTseek_021_384i5_093_KelletsWhelks_P3	P3	P	3.61
						GTseek_021_384i5_109_KelletsWhelks_P4	P4	P	75.41
						GTseek_021_384i5_125_KelletsWhelks_P5	P5	P	6.56
						GTseek_021_384i5_141_KelletsWhelks_P6	P6	P	2.62
						GTseek_021_384i5_157_KelletsWhelks_P7	P7	P	5.25
						GTseek_021_384i5_173_KelletsWhelks_T1	T1	T	3.93
						GTseek_021_384i5_189_KelletsWhelks_T2	T2	T	94.43
						GTseek_021_384i5_015_KelletsWhelks_T3	T3	T	2.62
						GTseek_021_384i5_031_KelletsWhelks_T4	T4	T	82.62
						GTseek_021_384i5_047_KelletsWhelks_T5	T5	T	96.39
						GTseek_021_384i5_063_KelletsWhelks_T6	T6	T	3.93
						GTseek_021_384i5_079_KelletsWhelks_T7	T7	T	95.41
						GTseek_021_384i5_095_KelletsWhelks_V1	V1	V	4.92
						GTseek_021_384i5_111_KelletsWhelks_V2	V2	V	65.25
						GTseek_021_384i5_127_KelletsWhelks_V3	V3	V	3.28
						GTseek_021_384i5_143_KelletsWhelks_V4	V4	V	4.26
						GTseek_021_384i5_159_KelletsWhelks_V5	V5	V	4.26
						GTseek_021_384i5_175_KelletsWhelks_V6	V6	V	22.95
						GTseek_021_384i5_191_KelletsWhelks_V7	V7	V	3.28
