# Supplementary material for: Genomic DNA extraction optimization and validation for genome sequencing using the marine gastropod Kellet’s whelk
Source: PeerJ. 2023 Dec 6;11:e16510. doi: 10.7717/peerj.16510 (PMC10710129; doi:10.7717/peerj.16510)
Supplement: Supplemental Information 7 [file peerj-11-16510-s007.zip]

Archive with 13 entries (13 files):
- PCI Protocol.pdf
- Illumina NEBNext Ultra II DNA Library Prep Kit.pdf
- Zymo Quick-DNA HMW Magbead kit.pdf
- Qiagen DNeasy Blood and Tissue Kit.pdf
- Zymo Clean and Concentrator.pdf
- Guide-overview-Short-Read-Eliminator-SRE-XS-and-XL-kits.pdf
- Salting Out Protocol Checklist.pdf
- NatesPlates_protocol_v2-PATENTPENDING.pdf
- GTseq Library Prep Protocol.pdf
- Protocol ezRAD whelks.pdf
- ToBo lab ezRAD Protocol_v3.2.pdf
- Nanopore MinION Ligation Sequencing Kit.pdf
- Nanopore MinION Rapid Sequencing Kit.pdf
